# Supplementary material for: Meta-Analysis of the Effects of Insect Pathogens: Implications for Plant Reproduction
Source: Pathogens. 2023 Feb 18;12(2):347. doi: 10.3390/pathogens12020347 (PMC9958737; doi:10.3390/pathogens12020347)
Supplement: Supplementary file 1 [file pathogens-12-00347-s001.zip]

Archive with 1 entries (1 files):
- pathogens-2178084-supplementary.pdf
